# Supplementary material for: Regression and Eradication of Triple-Negative Breast Carcinoma in 4T1 Mouse Model by Combination Immunotherapies
Source: Cancers (Basel). 2023 Apr 19;15(8):2366. doi: 10.3390/cancers15082366 (PMC10136945; doi:10.3390/cancers15082366)
Supplement: Supplementary file 1 [file cancers-15-02366-s001.zip]

Archive with 1 entries (1 files):
- cancers-2259820-supplementary.pdf
